# Supplementary material for: The Drosophila RNA Helicase Belle (DDX3) Non-Autonomously Suppresses Germline Tumorigenesis Via Regulation of a Specific mRNA Set
Source: Cells. 2020 Feb 26;9(3):550. doi: 10.3390/cells9030550 (PMC7140462; doi:10.3390/cells9030550)
Supplement: Supplementary file 1 [file cells-09-00550-s001.zip]

Archive with 6 entries (5 files):
- cells-679442-proof supplementary/
- cells-679442-proof supplementary/Supplementary material.pdf
- cells-679442-proof supplementary/Table S1.pdf
- cells-679442-proof supplementary/Table S2.pdf
- cells-679442-proof supplementary/Table S3.pdf
- cells-679442-proof supplementary/Table S4.pdf
